# Supplementary material for: Metabolomics as a Potential Chemotaxonomical Tool: Application on the Selected Euphorbia Species Growing Wild in Serbia
Source: Plants (Basel). 2023 Jan 6;12(2):262. doi: 10.3390/plants12020262 (PMC9864624; doi:10.3390/plants12020262)
Supplement: Supplementary file 1 [file plants-12-00262-s001.zip]

Archive with 1 entries (1 files):
- plants-2074166-supplementary.pdf
